# Supplementary material for: Investigating the Variation in Leaf Traits Within the Allium prattii C.H. Wright Population and Its Environmental Adaptations
Source: Plants (Basel). 2025 Feb 10;14(4):541. doi: 10.3390/plants14040541 (PMC11859293; doi:10.3390/plants14040541)
Supplement: Supplementary file 1 [file plants-14-00541-s001.zip]

Archive with 1 entries (1 files):
- plants-3394374-supplementary.pdf
